# Supplementary material for: Expression, Purification, and Characterisation of Recombinant Alginate Lyase (Flammeovirga AL2) for the Bioconversion of Alginate into Alginate Oligosaccharides
Source: Molecules. 2024 Nov 26;29(23):5578. doi: 10.3390/molecules29235578 (PMC11643991; doi:10.3390/molecules29235578)
Supplement: Supplementary file 1 [file molecules-29-05578-s001.zip]

Archive with 1 entries (1 files):
- molecules-3300317-supplementary.pdf
